# Supplementary material for: Charge Trap States of SiC Power TrenchMOS Transistor under Repetitive Unclamped Inductive Switching Stress
Source: Materials (Basel). 2022 Nov 19;15(22):8230. doi: 10.3390/ma15228230 (PMC9697379; doi:10.3390/ma15228230)
Supplement: Supplementary file 1 [file materials-15-08230-s001.zip]

Archive with 1 entries (1 files):
- materials-2005591-supplementary.pdf
